# Supplementary material for: Gestational Diabetes Mellitus as an Effect Modifier of the Association of Gestational Weight Gain with Perinatal Outcomes: A Prospective Cohort Study in China
Source: Int J Environ Res Public Health. 2022 May 5;19(9):5615. doi: 10.3390/ijerph19095615 (PMC9101455; doi:10.3390/ijerph19095615)
Supplement: Supplementary file 1 [file ijerph-19-05615-s001.zip]

Archive with 1 entries (1 files):
- ijerph-1617480-supplementary.pdf
